# Supplementary material for: The COMEBACK Study: Social Determinants of Health Impact on Virologic Suppression in a 48-Week Low-Barrier-Care Study of Rapid Antiretroviral Therapy Reinitiation Among Persons With HIV Lost to Care
Source: Open Forum Infect Dis. 2026 Apr 18;13(5):ofag216. doi: 10.1093/ofid/ofag216 (PMC13126515; doi:10.1093/ofid/ofag216)
Supplement: ofag216_Supplementary_Data [file ofag216_supplementary_data.zip]

Archive with 2 entries (2 files):
- COMEBACK Manuscript Supplementary File 1.docx
- COMEBACK Manuscript Supplementary File 2.docx
